# Supplementary material for: Evaluating the Interaction of Emerging Diseases on White-Tailed Deer Populations Using an Agent-Based Modeling Approach
Source: Pathogens. 2024 Jun 28;13(7):545. doi: 10.3390/pathogens13070545 (PMC11279658; doi:10.3390/pathogens13070545)
Supplement: Supplementary file 1 [file pathogens-13-00545-s001.zip]

Archive with 1 entries (1 files):
- pathogens-3022963-supplementary.pdf
